# Supplementary material for: A Multichannel Solid-State Potentiometric Sensor Array for Heavy Metal Ions
Source: Sensors (Basel). 2026 May 10;26(10):3003. doi: 10.3390/s26103003 (PMC13210780; doi:10.3390/s26103003)
Supplement: Supplementary file 1 [file sensors-26-03003-s001.zip]

Archive with 1 entries (1 files):
- sensors-4290276-supplementary.pdf
